# Supplementary material for: Effectiveness of a Multifaced Antibiotic Stewardship Program: A Pre-Post Study in Seven Italian ICUs
Source: J Clin Med. 2022 Jul 28;11(15):4409. doi: 10.3390/jcm11154409 (PMC9369193; doi:10.3390/jcm11154409)
Supplement: Supplementary file 1 [file jcm-11-04409-s001.zip]

Archive with 1 entries (1 files):
- jcm-1756467-supplementary.pdf
